# Supplementary material for: Regional effects of China’s monetary policy during the economic transition period: Based on China’s city classification system under the new normal
Source: PLoS One. 2023 Sep 13;18(9):e0291317. doi: 10.1371/journal.pone.0291317 (PMC10499217; doi:10.1371/journal.pone.0291317)
Supplement: S1 Data — (ZIP) [file pone.0291317.s001.zip]

Archive with 4 entries (4 files):
- 三线城市.dta
- 二线城市.dta
- 新一线城市.dta
- 一线城市.dta
